# Supplementary material for: Characterization of Differentially Expressed Circulating miRNAs in Metabolically Healthy versus Unhealthy Obesity
Source: Biomedicines. 2021 Mar 21;9(3):321. doi: 10.3390/biomedicines9030321 (PMC8004231; doi:10.3390/biomedicines9030321)
Supplement: Supplementary file 1 [file biomedicines-09-00321-s001.zip]

Archive with 7 entries (6 files):
- Supplementary table 2.docx
- __MACOSX/
- __MACOSX/._Supplementary table 2.docx
- Table S1 - Enriched GO terms and target genes for the top ten up-regulated miRNAs.xls
- __MACOSX/._Table S1 - Enriched GO terms and target genes for the top ten up-regulated miRNAs.xls
- Supplementary table 3.xlsx
- __MACOSX/._Supplementary table 3.xlsx
