# Supplementary material for: Characterization of Differentially Expressed Circulating miRNAs in Metabolically Healthy versus Unhealthy Obesity
Source: Biomedicines. 2021 Mar 21;9(3):321. doi: 10.3390/biomedicines9030321 (PMC8004231; doi:10.3390/biomedicines9030321)
Supplement: Supplementary file 1 [file biomedicines-09-00321-s001.zip › Table S1 - Enriched GO terms and target genes for the top ten up-regulated miRNAs.xls]

## Sheet: ClueGO Results
GOID	GOTerm	Ontology Source	Term PValue	Term PValue Corrected with Bonferroni step down	Group PValue	Group PValue Corrected with Bonferroni step down	GOLevels	GOGroups	% Associated Genes	Nr. Genes	Associated Genes Found
GO:0071495	cellular response to endogenous stimulus	GO_BiologicalProcess-EBI-UniProt-GOA_27.02.2019_00h00	1.37623e-08	2.92724e-05	1.15682e-10	4.62729e-10	[3]	Group0	8.78301	153	[ABHD2, ACAP2, ACSL6, ACTB, ACTR2, ADCY2, ADCYAP1, AHCYL1, AP3S1, APPL2, AQP8, ARF6, ARHGEF18, ATP2B2, ATP7A, BIRC3, BMP2, BRAF, BRD8, CACNA1H, CALCOCO1, CAPN2, CASTOR2, CAV1, CCDC88A, CHIC1, CNOT2, CNOT9, CPEB4, CPS1, CRKL, CST11, CTDSPL2, CXADR, CXCL13, CYP11B2, DDIT4, DFFB, DRD1, ENHO, EP300, EPB41L5, EPHA5, ESRRA, ESRRG, FGF9, FKBP4, FOXC1, FOXP1, FURIN, GABRA1, GABRB2, GIT2, GLG1, GPAM, GRIP…
GO:0007167	enzyme linked receptor protein signaling pathway	GO_BiologicalProcess-EBI-UniProt-GOA_27.02.2019_00h00	7.00745e-08	0.000148418	1.15682e-10	4.62729e-10	[4, 5, 6]	Group0	9.14634	120	[ACTB, ACTR2, ADCYAP1, AP2B1, AP3S1, APPL2, ARHGEF18, ARPC3, BIRC3, BMP2, BRD8, CAV1, CD4, CHMP2B, CNOT9, CRKL, CTDSPL2, DDIT4, EGR2, ENHO, EP300, EPHA5, EPHA7, EPHB2, ERBIN, FBXW7, FGF9, FOXC1, FURIN, GFRA1, GLG1, HES5, HHEX, HIF1A, HNRNPH1, IFT20, IGF2R, ING2, ING3, KALRN, KIT, LCP2, LEMD3, LEPR, LEPROT, LMTK2, MPP1, NCK1, NCOA2, NDST1, NKX2-1, NREP, NRG1, NRG2, NRG3, NRP1, NRXN1, NUCKS1, ONECU…
GO:0023051	regulation of signaling	GO_BiologicalProcess-EBI-UniProt-GOA_27.02.2019_00h00	8.99804e-08	0.000190309	4.51137e-09	4.51137e-09	[2, 3]	Group1	7.26043	322	[ABHD6, ADCYAP1, AGO3, AHCYL1, AIDA, AJUBA, ALPG, AMOT, APIP, APPL2, ARF6, ARHGAP20, ARHGAP24, ARHGAP42, ARHGAP44, ARHGAP5, ARHGEF18, ARHGEF39, ASPH, ATP2B2, BCL2, BIRC3, BMP2, BRAF, BRD8, C5, CA7, CALB2, CASTOR2, CAV1, CCL7, CCM2, CD2AP, CD4, CHIC1, CHMP2B, CHORDC1, CLEC16A, CNOT2, CNOT9, CNTN4, CRKL, CSNK1G3, CTDSPL2, CTSC, CUL3, CXADR, CXCL13, CXCL14, CXXC4, CYP46A1, DAG1, DCDC2, DDIT4, DDX3X,…
GO:0023057	negative regulation of signaling	GO_BiologicalProcess-EBI-UniProt-GOA_27.02.2019_00h00	2.84414e-07	0.000598122	4.51137e-09	4.51137e-09	[2, 3, 4]	Group1	8.51567	144	[ABHD6, AIDA, AJUBA, ARHGAP42, ARHGAP44, ATP2B2, BCL2, BIRC3, BMP2, BRAF, CASTOR2, CAV1, CCM2, CD2AP, CHORDC1, CNOT2, CNOT9, CTDSPL2, CUL3, CXXC4, DAG1, DDIT4, DDX3X, DMD, DRD1, DUSP10, DUSP21, DUSP4, DUSP5, DYNLL1, ENAH, EPHB2, ERBIN, FBXW7, FGF9, FMR1, FNIP1, FOXP1, FZD3, G3BP1, GLG1, GLIS2, GRAMD4, GRM7, HHEX, HIC1, HIF1A, ING2, ING3, ITGB1, JADE1, KALRN, KCNB1, KDM1A, KLF6, LBH, LEMD3, LEPR, …
GO:0048522	positive regulation of cellular process	GO_BiologicalProcess-EBI-UniProt-GOA_27.02.2019_00h00	3.4379e-08	7.29178e-05	4.51137e-09	4.51137e-09	[2, 3, 4]	Group1	6.93466	433	[ACSL6, ACTR2, ADCY2, ADCYAP1, ADGRB3, AGGF1, AGO3, AJUBA, ALPG, AMIGO1, ANKFY1, ANKIB1, ANKRD53, AP2B1, APBB2, APPL2, ARF6, ARHGEF18, ARHGEF39, ARID4A, ARID4B, ARPC3, ASPH, ASXL3, ATG14, ATP2B2, ATP7A, ATP8A2, ATXN1L, BCL2, BCL9, BHLHB9, BHLHE40, BIRC3, BMP2, BRAF, BRD8, BTBD10, C21orf91, C5, CA7, CABYR, CACNA1G, CACNA1H, CACNA1I, CALB2, CALCOCO1, CAMK1D, CAND1, CAPN2, CAV1, CCDC88A, CCL7, CCM2,…
GO:0010646	regulation of cell communication	GO_BiologicalProcess-EBI-UniProt-GOA_27.02.2019_00h00	9.852e-08	0.000208173	4.51137e-09	4.51137e-09	[3, 4]	Group1	7.27314	319	[ABHD6, ADCYAP1, AGO3, AIDA, AJUBA, ALPG, AMOT, APIP, APPL2, ARF6, ARHGAP20, ARHGAP24, ARHGAP42, ARHGAP44, ARHGAP5, ARHGEF18, ARHGEF39, ATP2B2, BCL2, BIRC3, BMP2, BRAF, BRD8, C5, CA7, CALB2, CASTOR2, CAV1, CCL7, CCM2, CD2AP, CD4, CHIC1, CHMP2B, CHORDC1, CLEC16A, CNOT2, CNOT9, CNTN4, CRKL, CSNK1G3, CTDSPL2, CTSC, CUL3, CXADR, CXCL13, CXCL14, CXXC4, CYP46A1, DAG1, DCDC2, DDIT4, DDX3X, DIPK2A, DMD, …
GO:0010648	negative regulation of cell communication	GO_BiologicalProcess-EBI-UniProt-GOA_27.02.2019_00h00	2.03776e-07	0.000429763	4.51137e-09	4.51137e-09	[3, 4, 5]	Group1	8.55107	144	[ABHD6, AIDA, AJUBA, ARHGAP42, ARHGAP44, ATP2B2, BCL2, BIRC3, BMP2, BRAF, CASTOR2, CAV1, CCM2, CD2AP, CHORDC1, CNOT2, CNOT9, CTDSPL2, CUL3, CXXC4, DAG1, DDIT4, DDX3X, DMD, DRD1, DUSP10, DUSP21, DUSP4, DUSP5, DYNLL1, ENAH, EPHB2, ERBIN, FBXW7, FGF9, FMR1, FNIP1, FOXP1, FZD3, G3BP1, GLG1, GLIS2, GRAMD4, GRM7, HHEX, HIC1, HIF1A, ING2, ING3, ITGB1, JADE1, KALRN, KCNB1, KDM1A, KLF6, LBH, LEMD3, LEPR, …
GO:0048518	positive regulation of biological process	GO_BiologicalProcess-EBI-UniProt-GOA_27.02.2019_00h00	1.12397e-07	0.000237383	4.64758e-11	2.32379e-10	[1, 2, 3]	Group2	6.75427	478	[ABHD17A, ABHD6, ABI3BP, ACSBG2, ACSL6, ACTB, ACTR2, ADCY2, ADCYAP1, ADGRB3, AGGF1, AGO3, AGO4, AHCYL1, AJUBA, ALPG, AMIGO1, AMOT, ANKFY1, ANKIB1, ANKRD53, AP2B1, APBB2, APOC4, APPL2, ARF6, ARHGEF18, ARHGEF39, ARID4A, ARID4B, ARPC3, ASPH, ASXL3, ATG14, ATP2B2, ATP7A, ATP8A2, ATXN1L, B4GALT5, BCL2, BCL9, BHLHB9, BHLHE40, BIRC3, BLMH, BMP2, BRAF, BRD8, BTBD10, C21orf91, C5, CA7, CABYR, CACNA1G, CAC…
GO:0023051	regulation of signaling	GO_BiologicalProcess-EBI-UniProt-GOA_27.02.2019_00h00	8.99804e-08	0.000190309	4.64758e-11	2.32379e-10	[2, 3]	Group2	7.26043	322	[ABHD6, ADCYAP1, AGO3, AHCYL1, AIDA, AJUBA, ALPG, AMOT, APIP, APPL2, ARF6, ARHGAP20, ARHGAP24, ARHGAP42, ARHGAP44, ARHGAP5, ARHGEF18, ARHGEF39, ASPH, ATP2B2, BCL2, BIRC3, BMP2, BRAF, BRD8, C5, CA7, CALB2, CASTOR2, CAV1, CCL7, CCM2, CD2AP, CD4, CHIC1, CHMP2B, CHORDC1, CLEC16A, CNOT2, CNOT9, CNTN4, CRKL, CSNK1G3, CTDSPL2, CTSC, CUL3, CXADR, CXCL13, CXCL14, CXXC4, CYP46A1, DAG1, DCDC2, DDIT4, DDX3X,…
GO:0048522	positive regulation of cellular process	GO_BiologicalProcess-EBI-UniProt-GOA_27.02.2019_00h00	3.4379e-08	7.29178e-05	4.64758e-11	2.32379e-10	[2, 3, 4]	Group2	6.93466	433	[ACSL6, ACTR2, ADCY2, ADCYAP1, ADGRB3, AGGF1, AGO3, AJUBA, ALPG, AMIGO1, ANKFY1, ANKIB1, ANKRD53, AP2B1, APBB2, APPL2, ARF6, ARHGEF18, ARHGEF39, ARID4A, ARID4B, ARPC3, ASPH, ASXL3, ATG14, ATP2B2, ATP7A, ATP8A2, ATXN1L, BCL2, BCL9, BHLHB9, BHLHE40, BIRC3, BMP2, BRAF, BRD8, BTBD10, C21orf91, C5, CA7, CABYR, CACNA1G, CACNA1H, CACNA1I, CALB2, CALCOCO1, CAMK1D, CAND1, CAPN2, CAV1, CCDC88A, CCL7, CCM2,…
GO:0010646	regulation of cell communication	GO_BiologicalProcess-EBI-UniProt-GOA_27.02.2019_00h00	9.852e-08	0.000208173	4.64758e-11	2.32379e-10	[3, 4]	Group2	7.27314	319	[ABHD6, ADCYAP1, AGO3, AIDA, AJUBA, ALPG, AMOT, APIP, APPL2, ARF6, ARHGAP20, ARHGAP24, ARHGAP42, ARHGAP44, ARHGAP5, ARHGEF18, ARHGEF39, ATP2B2, BCL2, BIRC3, BMP2, BRAF, BRD8, C5, CA7, CALB2, CASTOR2, CAV1, CCL7, CCM2, CD2AP, CD4, CHIC1, CHMP2B, CHORDC1, CLEC16A, CNOT2, CNOT9, CNTN4, CRKL, CSNK1G3, CTDSPL2, CTSC, CUL3, CXADR, CXCL13, CXCL14, CXXC4, CYP46A1, DAG1, DCDC2, DDIT4, DDX3X, DIPK2A, DMD, …
GO:0031323	regulation of cellular metabolic process	GO_BiologicalProcess-EBI-UniProt-GOA_27.02.2019_00h00	7.08181e-10	1.51197e-06	4.64758e-11	2.32379e-10	[3, 4]	Group2	6.93236	494	[ACSL6, ACTB, ACTR2, ADCY2, ADCYAP1, AEBP2, AGO3, AGO4, AHCYL1, AIDA, AJUBA, ALPG, ANKIB1, APBB2, APIP, APPL2, ARID2, ARID4A, ARID4B, ASPH, ASXL3, ATG14, ATP2B2, ATP7A, ATXN1L, BAZ1A, BAZ2A, BBX, BCL2, BCL9, BCOR, BHLHE40, BIRC3, BLMH, BLZF1, BMP2, BNC2, BRAF, BRD8, BTAF1, BTBD1, BTBD10, C5, CALCOCO1, CAMK1D, CAND1, CAPN2, CAV1, CCDC88A, CCL7, CCM2, CCNG2, CCT3, CD4, CDC7, CEMIP, CERS6, CHIC1, CH…
GO:0051171	regulation of nitrogen compound metabolic process	GO_BiologicalProcess-EBI-UniProt-GOA_27.02.2019_00h00	2.58082e-09	5.5023e-06	4.64758e-11	2.32379e-10	[3, 4]	Group2	6.94793	471	[ACSL6, ACTB, ACTR2, ADCY2, ADCYAP1, AEBP2, AGO3, AGO4, AHCYL1, AIDA, AJUBA, ALPG, ANKIB1, APBB2, APIP, APPL2, ARID2, ARID4A, ARID4B, ASPH, ASXL3, ATG14, ATP2B2, ATP7A, ATXN1L, BAZ1A, BAZ2A, BBX, BCL2, BCL9, BCOR, BHLHE40, BIRC3, BLMH, BLZF1, BMP2, BNC2, BRAF, BRD8, BTAF1, BTBD1, C5, CALCOCO1, CAMK1D, CAND1, CAPN2, CAV1, CCDC88A, CCL7, CCM2, CCNG2, CCT3, CD4, CDC7, CEMIP, CERS6, CHIC1, CHMP2B, CH…
GO:0080090	regulation of primary metabolic process	GO_BiologicalProcess-EBI-UniProt-GOA_27.02.2019_00h00	6.00632e-10	1.28295e-06	4.64758e-11	2.32379e-10	[3, 4]	Group2	6.96574	486	[ABHD6, ACSL6, ACTB, ACTR2, ADCY2, ADCYAP1, AEBP2, AGO3, AGO4, AHCYL1, AIDA, AJUBA, ALPG, ANKIB1, APBB2, APIP, APPL2, ARID2, ARID4A, ARID4B, ASPH, ASXL3, ATG14, ATP2B2, ATP7A, ATXN1L, BAZ1A, BAZ2A, BBX, BCL2, BCL9, BCOR, BHLHE40, BIRC3, BLMH, BLZF1, BMP2, BNC2, BRAF, BRD8, BTAF1, BTBD1, C5, CALCOCO1, CAMK1D, CAND1, CAPN2, CAV1, CCDC88A, CCL7, CCM2, CCNG2, CCT3, CD4, CDC7, CEMIP, CERS6, CHD9, CHIC…
GO:0010604	positive regulation of macromolecule metabolic process	GO_BiologicalProcess-EBI-UniProt-GOA_27.02.2019_00h00	2.53185e-07	0.000532954	4.64758e-11	2.32379e-10	[3, 4, 5]	Group2	7.3183	292	[ACSL6, ACTB, ACTR2, ADCY2, ADCYAP1, AGO3, AGO4, AJUBA, ANKIB1, ARID4A, ARID4B, ASPH, ASXL3, ATG14, ATP2B2, BCL2, BCL9, BHLHE40, BIRC3, BMP2, BRAF, BRD8, C5, CALCOCO1, CAND1, CAV1, CCDC88A, CCL7, CCM2, CCT3, CD4, CDC7, CEMIP, CHIC1, CHMP2B, CHORDC1, CNEP1R1, CNOT9, CRKL, CTSC, CUL3, CUL4B, CXADR, DAG1, DCUN1D1, DCUN1D5, DDX3X, DLGAP1, DMRT2, DR1, DRD1, DUSP5, DYNLL1, E2F3, E2F6, E2F7, EBF3, EGLN1…
GO:0007275	multicellular organism development	GO_BiologicalProcess-EBI-UniProt-GOA_27.02.2019_00h00	5.56666e-10	1.1896e-06	1.17049e-09	2.34099e-09	[2, 3]	Group3	7.09822	443	[ACP6, ACSBG2, ACSL6, ACTB, ACTR2, ADAMTS5, ADCYAP1, ADGRB3, AGGF1, AGO3, AGO4, AIDA, ALCAM, AMIGO1, AMOT, ANKRD12, AP2B1, APBB2, APPL2, AQP5, ARF6, ARHGAP24, ARHGAP44, ARHGAP5, ARID2, ARID4A, ARID4B, ASPH, ASXL3, ATP2B2, ATP7A, ATP8A2, ATXN1L, B3GNT2, B4GALT5, BBX, BCL2, BCL9, BCOR, BHLHB9, BHLHE40, BIRC3, BMP2, BMP2K, BNC2, BRAF, BRD8, BTBD1, BTBD7, C1QTNF5, C21orf91, C2orf49, C5, CABYR, CACNA1…
GO:0009653	anatomical structure morphogenesis	GO_BiologicalProcess-EBI-UniProt-GOA_27.02.2019_00h00	1.8646e-08	3.96228e-05	1.17049e-09	2.34099e-09	[2, 3]	Group3	7.77953	247	[ACTR2, ADAMTS5, ADGRB3, AGGF1, AGO4, AJUBA, ALCAM, AMIGO1, AMOT, ANKRD12, AP2B1, APBB2, AQP5, ARHGAP24, ARHGAP44, ARHGEF18, ARID2, ASPH, ASXL3, ATP10A, ATP7A, ATP8A2, B3GNT2, B4GALT5, BCL2, BCOR, BHLHB9, BHLHE40, BIRC3, BMP2, BRAF, BRD8, BTBD7, C1QTNF5, C2orf49, C5, CABYR, CACNA1H, CAPN2, CAV1, CCL7, CCM2, CDH12, CHIC1, CHMP2B, CNOT2, CNTN4, COCH, COL11A1, COL5A1, CPNE5, CRKL, CTDSP2, CUL3, CXCL…
GO:0050793	regulation of developmental process	GO_BiologicalProcess-EBI-UniProt-GOA_27.02.2019_00h00	2.20326e-08	4.67971e-05	1.17049e-09	2.34099e-09	[2, 3]	Group3	7.78481	246	[ACTR2, ADCYAP1, ADGRB3, AGGF1, AGO3, AGO4, AMIGO1, AMOT, AP2B1, APPL2, ARF6, ARHGAP44, ARHGEF18, ARID4A, ATP10A, ATP8A2, ATXN1L, B4GALT5, BBS12, BCL2, BCOR, BHLHB9, BHLHE40, BIRC3, BMP2, BMP2K, BRAF, BRD8, BTBD7, C21orf91, C5, CAMK1D, CAPN2, CAV1, CCDC88A, CCL7, CD4, CHIC1, CHMP2B, CNOT2, CNOT4, CNTN4, COCH, COL5A1, COPS2, CPNE5, CRKL, CTSC, CXADR, CXCL13, CXCL14, DAAM1, DAG1, DMD, DMRT2, DMRT3,…
GO:0048468	cell development	GO_BiologicalProcess-EBI-UniProt-GOA_27.02.2019_00h00	3.2271e-08	6.84791e-05	1.17049e-09	2.34099e-09	[3, 4]	Group3	8.01527	210	[ABHD2, ACTR2, ADCYAP1, ADGRB3, ALCAM, AMIGO1, APBB2, APPL2, ARF6, ARHGAP44, ARID4A, ARID4B, ATP7A, ATP8A2, B3GNT2, B4GALT5, BCL2, BHLHB9, BHLHE40, BIRC3, BMP2, BRAF, C1QTNF5, C21orf91, CABYR, CAMK1D, CCDC88A, CCM2, CHIC1, CHMP2B, CLMN, CNTN4, COCH, COL11A1, CPNE5, CRKL, CUL3, CUL4B, CXADR, CYB5R4, DAG1, DCDC2, DCLK1, DMD, DRD1, DSCAML1, DTNA, DUSP10, DYNLL1, EGR2, ENAH, EP300, EPB41L5, EPHA5, EP…
GO:0048731	system development	GO_BiologicalProcess-EBI-UniProt-GOA_27.02.2019_00h00	4.16494e-09	8.87132e-06	1.17049e-09	2.34099e-09	[3, 4]	Group3	7.13905	402	[ACP6, ACSL6, ACTB, ACTR2, ADAMTS5, ADCYAP1, ADGRB3, AGGF1, AGO3, AGO4, ALCAM, AMIGO1, AMOT, ANKRD12, AP2B1, APBB2, APPL2, AQP5, ARF6, ARHGAP24, ARHGAP44, ARHGAP5, ARID2, ARID4A, ARID4B, ASXL3, ATP2B2, ATP7A, ATP8A2, ATXN1L, B3GNT2, B4GALT5, BBX, BCL2, BCL9, BCOR, BHLHB9, BHLHE40, BIRC3, BMP2, BMP2K, BNC2, BRAF, BRD8, BTBD1, BTBD7, C1QTNF5, C21orf91, C5, CABYR, CACNA1H, CAMK1D, CAV1, CCDC85C, CCD…
GO:2000026	regulation of multicellular organismal development	GO_BiologicalProcess-EBI-UniProt-GOA_27.02.2019_00h00	1.85264e-08	3.93872e-05	1.17049e-09	2.34099e-09	[3, 4]	Group3	8.13492	205	[ACTR2, ADCYAP1, ADGRB3, AGGF1, AGO3, AGO4, AMIGO1, AMOT, AP2B1, APPL2, ARF6, ARHGAP44, ARID4A, ATP8A2, ATXN1L, B4GALT5, BCL2, BCOR, BHLHB9, BHLHE40, BIRC3, BMP2, BMP2K, BRAF, BRD8, BTBD7, C21orf91, C5, CAMK1D, CAV1, CCDC88A, CD4, CHMP2B, CNOT4, CNTN4, COL5A1, COPS2, CPNE5, CRKL, CTSC, CXADR, CXCL13, DAAM1, DAG1, DMD, DMRT2, DMRT3, DTNA, DUSP10, EGLN1, EGR2, EIF2AK2, EP300, EPB41L5, EPHA5, EPHA7,…
GO:0007399	nervous system development	GO_BiologicalProcess-EBI-UniProt-GOA_27.02.2019_00h00	2.62681e-08	5.57671e-05	1.17049e-09	2.34099e-09	[4, 5]	Group3	7.88296	229	[ACSL6, ACTB, ACTR2, ADCYAP1, ADGRB3, ALCAM, AMIGO1, APBB2, APPL2, ARF6, ARHGAP44, ATP2B2, ATP7A, ATP8A2, ATXN1L, B3GNT2, B4GALT5, BCL2, BHLHB9, BHLHE40, BIRC3, BMP2, BRAF, BTBD1, C1QTNF5, C21orf91, CABYR, CAMK1D, CCDC85C, CCDC88A, CEP120, CHMP2B, CIT, CLMN, CNTN3, CNTN4, COPS2, CPNE5, CRKL, CTSC, CTTNBP2, CUL4B, CXADR, CYP46A1, DAG1, DCDC2, DCLK1, DDIT4, DMD, DMRT3, DRD1, DSCAML1, DTNA, DUSP10, …
GO:0022008	neurogenesis	GO_BiologicalProcess-EBI-UniProt-GOA_27.02.2019_00h00	1.75552e-10	3.75681e-07	1.17049e-09	2.34099e-09	[4, 5, 6]	Group3	8.91337	178	[ACSL6, ACTR2, ADCYAP1, ADGRB3, ALCAM, AMIGO1, APBB2, APPL2, ARF6, ARHGAP44, ATP2B2, ATP7A, ATP8A2, B3GNT2, B4GALT5, BCL2, BHLHB9, BHLHE40, BIRC3, BMP2, BRAF, BTBD1, C1QTNF5, C21orf91, CABYR, CAMK1D, CCDC88A, CEP120, CHMP2B, CIT, CLMN, CNTN4, COPS2, CPNE5, CRKL, CUL4B, DAG1, DCDC2, DCLK1, DDIT4, DMD, DMRT3, DRD1, DSCAML1, DTNA, DUSP10, EGR2, ENAH, EP300, EPHA5, EPHA7, EPHB2, EVX1, FBXW7, FKBP4, F…
GO:0048699	generation of neurons	GO_BiologicalProcess-EBI-UniProt-GOA_27.02.2019_00h00	2.06467e-10	4.41633e-07	1.17049e-09	2.34099e-09	[5, 6, 7]	Group3	9.0326	169	[ACSL6, ACTR2, ADCYAP1, ADGRB3, ALCAM, AMIGO1, APBB2, APPL2, ARF6, ARHGAP44, ATP2B2, ATP7A, ATP8A2, B3GNT2, B4GALT5, BCL2, BHLHB9, BHLHE40, BIRC3, BMP2, BRAF, C1QTNF5, C21orf91, CABYR, CAMK1D, CCDC88A, CHMP2B, CIT, CLMN, CNTN4, COPS2, CPNE5, CRKL, CUL4B, DAG1, DCDC2, DCLK1, DDIT4, DMD, DMRT3, DRD1, DSCAML1, DTNA, DUSP10, EGR2, ENAH, EP300, EPHA5, EPHA7, EPHB2, EVX1, FBXW7, FKBP4, FMR1, FZD3, GABR…
GO:0030182	neuron differentiation	GO_BiologicalProcess-EBI-UniProt-GOA_27.02.2019_00h00	2.29801e-09	4.90165e-06	1.17049e-09	2.34099e-09	[4, 6, 7, 8]	Group3	9.02123	153	[ACTR2, ADCYAP1, ADGRB3, ALCAM, AMIGO1, APBB2, ARF6, ARHGAP44, ATP2B2, ATP7A, ATP8A2, B3GNT2, B4GALT5, BCL2, BHLHB9, BIRC3, BMP2, BRAF, C1QTNF5, C21orf91, CABYR, CAMK1D, CCDC88A, CHMP2B, CLMN, CNTN4, COPS2, CPNE5, CRKL, CUL4B, DAG1, DCDC2, DCLK1, DDIT4, DMD, DMRT3, DRD1, DSCAML1, DTNA, EGR2, ENAH, EP300, EPHA5, EPHA7, EPHB2, EVX1, FBXW7, FKBP4, FMR1, FZD3, GABRB2, GBP3, GFRA1, GPM6B, GRIP1, HES5,…
GO:0048666	neuron development	GO_BiologicalProcess-EBI-UniProt-GOA_27.02.2019_00h00	2.15085e-07	0.000453398	1.17049e-09	2.34099e-09	[4, 5, 7, 8, 9]	Group3	8.90165	124	[ACTR2, ADCYAP1, ADGRB3, ALCAM, AMIGO1, APBB2, ARF6, ARHGAP44, ATP7A, ATP8A2, B3GNT2, B4GALT5, BCL2, BHLHB9, BIRC3, BRAF, C1QTNF5, C21orf91, CABYR, CAMK1D, CCDC88A, CHMP2B, CLMN, CNTN4, CPNE5, CRKL, CUL4B, DAG1, DCDC2, DCLK1, DMD, DRD1, DSCAML1, DTNA, EGR2, ENAH, EP300, EPHA5, EPHA7, EPHB2, FBXW7, FKBP4, FMR1, FZD3, GABRB2, GBP3, GFRA1, GPM6B, GRIP1, HES5, HMGB1, IFT20, ITGB1, KALRN, KDM1A, KLF7,…
GO:0050767	regulation of neurogenesis	GO_BiologicalProcess-EBI-UniProt-GOA_27.02.2019_00h00	3.05422e-07	0.000641691	1.17049e-09	2.34099e-09	[5, 6, 7, 8]	Group3	9.45946	98	[ACTR2, ADCYAP1, ADGRB3, AMIGO1, APPL2, ARF6, ARHGAP44, ATP8A2, BCL2, BHLHB9, BHLHE40, BIRC3, BMP2, BRAF, C21orf91, CAMK1D, CCDC88A, CNTN4, CPNE5, CRKL, DAG1, DMD, DTNA, DUSP10, EGR2, EP300, EPHA5, EPHA7, EPHB2, FBXW7, FKBP4, FMR1, FZD3, GRIP1, HES5, HIF1A, KALRN, KDM1A, KDM4A, KIT, LBX1, LRP8, LRRC7, LZTS3, MAN2A1, MAP3K14, MAP4K4, MMD, NCK1, NCOA2, NCOA3, NEUROD1, NF1, NIPBL, NKX2-2, NREP, NRG1…
GO:0048518	positive regulation of biological process	GO_BiologicalProcess-EBI-UniProt-GOA_27.02.2019_00h00	1.12397e-07	0.000237383	7.89737e-10	2.36921e-09	[1, 2, 3]	Group4	6.75427	478	[ABHD17A, ABHD6, ABI3BP, ACSBG2, ACSL6, ACTB, ACTR2, ADCY2, ADCYAP1, ADGRB3, AGGF1, AGO3, AGO4, AHCYL1, AJUBA, ALPG, AMIGO1, AMOT, ANKFY1, ANKIB1, ANKRD53, AP2B1, APBB2, APOC4, APPL2, ARF6, ARHGEF18, ARHGEF39, ARID4A, ARID4B, ARPC3, ASPH, ASXL3, ATG14, ATP2B2, ATP7A, ATP8A2, ATXN1L, B4GALT5, BCL2, BCL9, BHLHB9, BHLHE40, BIRC3, BLMH, BMP2, BRAF, BRD8, BTBD10, C21orf91, C5, CA7, CABYR, CACNA1G, CAC…
GO:0019222	regulation of metabolic process	GO_BiologicalProcess-EBI-UniProt-GOA_27.02.2019_00h00	2.38992e-10	5.10965e-07	7.89737e-10	2.36921e-09	[2, 3]	Group4	6.89474	524	[ABHD6, ACSL6, ACTB, ACTR2, ADAMTS5, ADCY2, ADCYAP1, AEBP2, AGO3, AGO4, AHCYL1, AIDA, AJUBA, ALPG, ANKIB1, APBB2, APIP, APPL2, ARID2, ARID4A, ARID4B, ASPH, ASXL3, ATG14, ATP2B2, ATP7A, ATXN1L, BAZ1A, BAZ2A, BBX, BCL2, BCL9, BCOR, BHLHE40, BIRC3, BLMH, BLZF1, BMP2, BNC2, BRAF, BRD8, BTAF1, BTBD1, BTBD10, C5, CALCOCO1, CAMK1D, CAND1, CAPN2, CAV1, CCDC88A, CCL7, CCM2, CCNG2, CCT3, CD4, CDC7, CEMIP, …
GO:0048522	positive regulation of cellular process	GO_BiologicalProcess-EBI-UniProt-GOA_27.02.2019_00h00	3.4379e-08	7.29178e-05	7.89737e-10	2.36921e-09	[2, 3, 4]	Group4	6.93466	433	[ACSL6, ACTR2, ADCY2, ADCYAP1, ADGRB3, AGGF1, AGO3, AJUBA, ALPG, AMIGO1, ANKFY1, ANKIB1, ANKRD53, AP2B1, APBB2, APPL2, ARF6, ARHGEF18, ARHGEF39, ARID4A, ARID4B, ARPC3, ASPH, ASXL3, ATG14, ATP2B2, ATP7A, ATP8A2, ATXN1L, BCL2, BCL9, BHLHB9, BHLHE40, BIRC3, BMP2, BRAF, BRD8, BTBD10, C21orf91, C5, CA7, CABYR, CACNA1G, CACNA1H, CACNA1I, CALB2, CALCOCO1, CAMK1D, CAND1, CAPN2, CAV1, CCDC88A, CCL7, CCM2,…
GO:1901576	organic substance biosynthetic process	GO_BiologicalProcess-EBI-UniProt-GOA_27.02.2019_00h00	2.84864e-07	0.000598784	7.89737e-10	2.36921e-09	[3]	Group4	6.71338	479	[ABHD17A, ABHD2, ABHD6, ACP6, ACSBG2, ACSL6, ACTR2, ADCY2, ADCYAP1, AEBP2, AGO3, AGO4, AGPAT3, AJUBA, ALPG, AMD1, APBB2, APIP, ARID2, ARID4A, ARID4B, ASXL3, ATP2B2, ATP5MC3, ATP7A, ATXN1L, B3GALT2, B3GLCT, B3GNT2, B4GALT5, BAZ1A, BAZ2A, BBX, BCAT1, BCL2, BCL9, BCOR, BHLHE40, BIRC3, BLMH, BLZF1, BMP2, BNC2, BRD8, BTAF1, CACNA1H, CALCOCO1, CAMK1D, CAND1, CAPN2, CAV1, CCDC88A, CCM2, CCT3, CD4, CDC7,…
GO:0009889	regulation of biosynthetic process	GO_BiologicalProcess-EBI-UniProt-GOA_27.02.2019_00h00	4.08083e-08	8.65137e-05	7.89737e-10	2.36921e-09	[3, 4]	Group4	7.13178	368	[ABHD6, ACTR2, ADCYAP1, AEBP2, AGO3, AGO4, AJUBA, ALPG, APBB2, ARID2, ARID4A, ARID4B, ASXL3, ATP2B2, ATXN1L, BAZ1A, BAZ2A, BBX, BCL2, BCL9, BCOR, BHLHE40, BIRC3, BLMH, BLZF1, BMP2, BNC2, BRD8, BTAF1, CALCOCO1, CAMK1D, CAND1, CAPN2, CAV1, CCDC88A, CCM2, CCT3, CD4, CDC7, CERS6, CHMP2B, CHORDC1, CNEP1R1, CNOT2, CNOT9, COPS2, CPEB4, CTDSP2, CTDSPL2, CUL3, CXADR, DDIT4, DDX3X, DLGAP1, DMD, DMRT2, DMRT…
GO:0031323	regulation of cellular metabolic process	GO_BiologicalProcess-EBI-UniProt-GOA_27.02.2019_00h00	7.08181e-10	1.51197e-06	7.89737e-10	2.36921e-09	[3, 4]	Group4	6.93236	494	[ACSL6, ACTB, ACTR2, ADCY2, ADCYAP1, AEBP2, AGO3, AGO4, AHCYL1, AIDA, AJUBA, ALPG, ANKIB1, APBB2, APIP, APPL2, ARID2, ARID4A, ARID4B, ASPH, ASXL3, ATG14, ATP2B2, ATP7A, ATXN1L, BAZ1A, BAZ2A, BBX, BCL2, BCL9, BCOR, BHLHE40, BIRC3, BLMH, BLZF1, BMP2, BNC2, BRAF, BRD8, BTAF1, BTBD1, BTBD10, C5, CALCOCO1, CAMK1D, CAND1, CAPN2, CAV1, CCDC88A, CCL7, CCM2, CCNG2, CCT3, CD4, CDC7, CEMIP, CERS6, CHIC1, CH…
GO:0044260	cellular macromolecule metabolic process	GO_BiologicalProcess-EBI-UniProt-GOA_27.02.2019_00h00	1.31357e-07	0.000277294	7.89737e-10	2.36921e-09	[3, 4]	Group4	6.49929	598	[ABHD13, ABHD17A, ACSL6, ACTB, ACTR2, ADCY2, ADCYAP1, AEBP2, AGO3, AGO4, AIDA, AJUBA, AMN1, ANKIB1, AP2B1, APBB2, APIP, APPL2, ARID2, ARID4A, ARID4B, ASPH, ASXL3, ATG14, ATP2B2, ATP7A, ATXN1L, B3GALT2, B3GLCT, B3GNT2, B4GALT5, BAZ1A, BAZ2A, BBX, BCL2, BCL9, BCOR, BHLHE40, BIRC3, BLMH, BLZF1, BMP2, BMP2K, BNC2, BRAF, BRD8, BRPF3, BTAF1, BTBD1, C5, CALCOCO1, CAMK1D, CAND1, CAPN2, CAV1, CCDC88A, CCL…
GO:0051171	regulation of nitrogen compound metabolic process	GO_BiologicalProcess-EBI-UniProt-GOA_27.02.2019_00h00	2.58082e-09	5.5023e-06	7.89737e-10	2.36921e-09	[3, 4]	Group4	6.94793	471	[ACSL6, ACTB, ACTR2, ADCY2, ADCYAP1, AEBP2, AGO3, AGO4, AHCYL1, AIDA, AJUBA, ALPG, ANKIB1, APBB2, APIP, APPL2, ARID2, ARID4A, ARID4B, ASPH, ASXL3, ATG14, ATP2B2, ATP7A, ATXN1L, BAZ1A, BAZ2A, BBX, BCL2, BCL9, BCOR, BHLHE40, BIRC3, BLMH, BLZF1, BMP2, BNC2, BRAF, BRD8, BTAF1, BTBD1, C5, CALCOCO1, CAMK1D, CAND1, CAPN2, CAV1, CCDC88A, CCL7, CCM2, CCNG2, CCT3, CD4, CDC7, CEMIP, CERS6, CHIC1, CHMP2B, CH…
GO:0060255	regulation of macromolecule metabolic process	GO_BiologicalProcess-EBI-UniProt-GOA_27.02.2019_00h00	7.96365e-10	1.69944e-06	7.89737e-10	2.36921e-09	[3, 4]	Group4	6.94405	489	[ACSL6, ACTB, ACTR2, ADCY2, ADCYAP1, AEBP2, AGO3, AGO4, AHCYL1, AIDA, AJUBA, ANKIB1, APBB2, APIP, APPL2, ARID2, ARID4A, ARID4B, ASPH, ASXL3, ATG14, ATP2B2, ATP7A, ATXN1L, BAZ1A, BAZ2A, BBX, BCL2, BCL9, BCOR, BHLHE40, BIRC3, BLMH, BLZF1, BMP2, BNC2, BRAF, BRD8, BTAF1, BTBD1, C5, CALCOCO1, CAMK1D, CAND1, CAV1, CCDC88A, CCL7, CCM2, CCNG2, CCT3, CD4, CDC7, CEMIP, CERS6, CHIC1, CHMP2B, CHORDC1, CLEC16…
GO:0080090	regulation of primary metabolic process	GO_BiologicalProcess-EBI-UniProt-GOA_27.02.2019_00h00	6.00632e-10	1.28295e-06	7.89737e-10	2.36921e-09	[3, 4]	Group4	6.96574	486	[ABHD6, ACSL6, ACTB, ACTR2, ADCY2, ADCYAP1, AEBP2, AGO3, AGO4, AHCYL1, AIDA, AJUBA, ALPG, ANKIB1, APBB2, APIP, APPL2, ARID2, ARID4A, ARID4B, ASPH, ASXL3, ATG14, ATP2B2, ATP7A, ATXN1L, BAZ1A, BAZ2A, BBX, BCL2, BCL9, BCOR, BHLHE40, BIRC3, BLMH, BLZF1, BMP2, BNC2, BRAF, BRD8, BTAF1, BTBD1, C5, CALCOCO1, CAMK1D, CAND1, CAPN2, CAV1, CCDC88A, CCL7, CCM2, CCNG2, CCT3, CD4, CDC7, CEMIP, CERS6, CHD9, CHIC…
GO:0010604	positive regulation of macromolecule metabolic process	GO_BiologicalProcess-EBI-UniProt-GOA_27.02.2019_00h00	2.53185e-07	0.000532954	7.89737e-10	2.36921e-09	[3, 4, 5]	Group4	7.3183	292	[ACSL6, ACTB, ACTR2, ADCY2, ADCYAP1, AGO3, AGO4, AJUBA, ANKIB1, ARID4A, ARID4B, ASPH, ASXL3, ATG14, ATP2B2, BCL2, BCL9, BHLHE40, BIRC3, BMP2, BRAF, BRD8, C5, CALCOCO1, CAND1, CAV1, CCDC88A, CCL7, CCM2, CCT3, CD4, CDC7, CEMIP, CHIC1, CHMP2B, CHORDC1, CNEP1R1, CNOT9, CRKL, CTSC, CUL3, CUL4B, CXADR, DAG1, DCUN1D1, DCUN1D5, DDX3X, DLGAP1, DMRT2, DR1, DRD1, DUSP5, DYNLL1, E2F3, E2F6, E2F7, EBF3, EGLN1…
GO:0043412	macromolecule modification	GO_BiologicalProcess-EBI-UniProt-GOA_27.02.2019_00h00	2.77179e-07	0.000583184	7.89737e-10	2.36921e-09	[4]	Group4	7.0439	361	[ABHD13, ABHD17A, ACSL6, ACTB, ADCY2, ADCYAP1, AIDA, AJUBA, AMN1, ANKIB1, APIP, APPL2, ARID4A, ARID4B, ASPH, ATG14, ATP2B2, ATP7A, B3GALT2, B3GLCT, B3GNT2, B4GALT5, BAZ1A, BAZ2A, BCL2, BCOR, BHLHE40, BIRC3, BLMH, BMP2, BMP2K, BRAF, BRD8, BRPF3, BTBD1, C5, CAMK1D, CAND1, CAV1, CCDC88A, CCL7, CCM2, CCNG2, CD4, CDC7, CEMIP, CHIC1, CHORDC1, CIT, CMTR1, CNEP1R1, CNOT4, CNOT9, COPS2, CRKL, CSNK1G3, CTD…
GO:1901362	organic cyclic compound biosynthetic process	GO_BiologicalProcess-EBI-UniProt-GOA_27.02.2019_00h00	4.51667e-07	0.000947598	7.89737e-10	2.36921e-09	[4]	Group4	6.97762	371	[ACSBG2, ACSL6, ACTR2, ADCY2, ADCYAP1, AEBP2, AGPAT3, AJUBA, ALPG, AMD1, APBB2, ARID2, ARID4A, ARID4B, ASXL3, ATP2B2, ATP5MC3, ATXN1L, BAZ1A, BAZ2A, BBX, BCL9, BCOR, BHLHE40, BIRC3, BLZF1, BMP2, BNC2, BRD8, BTAF1, CACNA1H, CALCOCO1, CAMK1D, CAND1, CAV1, CCDC88A, CCM2, CCT3, CD4, CERS6, CHMP2B, CHORDC1, CNOT2, CNOT9, COPS2, CPS1, CTDSP2, CTDSPL2, CUL3, CXADR, CYP11B2, CYP46A1, CYP8B1, DDIT4, DDX3X…
GO:0010468	regulation of gene expression	GO_BiologicalProcess-EBI-UniProt-GOA_27.02.2019_00h00	2.66289e-09	5.67463e-06	7.89737e-10	2.36921e-09	[4, 5]	Group4	7.23485	382	[ACTB, ACTR2, ADCYAP1, AEBP2, AGO3, AGO4, AHCYL1, AJUBA, APBB2, ARID2, ARID4A, ARID4B, ASXL3, ATG14, ATP2B2, ATP7A, ATXN1L, BAZ1A, BAZ2A, BBX, BCL2, BCL9, BCOR, BHLHE40, BIRC3, BLZF1, BMP2, BNC2, BRAF, BRD8, BTAF1, BTBD1, CALCOCO1, CAMK1D, CAND1, CAV1, CCDC88A, CCM2, CD4, CERS6, CHMP2B, CHORDC1, CNOT2, CNOT4, CNOT9, COPS2, CPEB4, CRKL, CSDC2, CTDSP2, CTDSPL2, CUL3, CXADR, DDX3X, DLGAP1, DMD, DMRT…
GO:0010556	regulation of macromolecule biosynthetic process	GO_BiologicalProcess-EBI-UniProt-GOA_27.02.2019_00h00	3.07249e-07	0.000645224	7.89737e-10	2.36921e-09	[4, 5]	Group4	7.09864	344	[ACTR2, ADCYAP1, AEBP2, AGO3, AGO4, AJUBA, APBB2, ARID2, ARID4A, ARID4B, ASXL3, ATP2B2, ATXN1L, BAZ1A, BAZ2A, BBX, BCL2, BCL9, BCOR, BHLHE40, BIRC3, BLMH, BLZF1, BMP2, BNC2, BRD8, BTAF1, CALCOCO1, CAMK1D, CAND1, CAV1, CCDC88A, CCM2, CCT3, CD4, CDC7, CERS6, CHMP2B, CHORDC1, CNOT2, CNOT9, COPS2, CPEB4, CTDSP2, CTDSPL2, CUL3, CXADR, DDX3X, DLGAP1, DMD, DMRT2, DMRT3, DR1, E2F3, E2F6, E2F7, EBF3, EGLN…
GO:0019219	regulation of nucleobase-containing compound metabolic process	GO_BiologicalProcess-EBI-UniProt-GOA_27.02.2019_00h00	8.22046e-09	1.75014e-05	7.89737e-10	2.36921e-09	[4, 5]	Group4	7.27868	356	[ACTR2, ADCYAP1, AEBP2, AHCYL1, AJUBA, ALPG, APBB2, ARID2, ARID4A, ARID4B, ASXL3, ATP2B2, ATP7A, ATXN1L, BAZ1A, BAZ2A, BBX, BCL9, BCOR, BHLHE40, BIRC3, BLMH, BLZF1, BMP2, BNC2, BRD8, BTAF1, BTBD1, CALCOCO1, CAMK1D, CAND1, CAV1, CCDC88A, CCM2, CCT3, CD4, CDC7, CERS6, CHMP2B, CHORDC1, CNOT2, CNOT9, COPS2, CSDC2, CTDSP2, CTDSPL2, CUL3, CXADR, DDIT4, DDX3X, DLGAP1, DMD, DMRT2, DMRT3, DR1, E2F3, E2F6,…
GO:0031326	regulation of cellular biosynthetic process	GO_BiologicalProcess-EBI-UniProt-GOA_27.02.2019_00h00	7.82289e-08	0.000165611	7.89737e-10	2.36921e-09	[4, 5]	Group4	7.11751	361	[ACTR2, ADCYAP1, AEBP2, AGO3, AGO4, AJUBA, ALPG, APBB2, ARID2, ARID4A, ARID4B, ASXL3, ATP2B2, ATXN1L, BAZ1A, BAZ2A, BBX, BCL2, BCL9, BCOR, BHLHE40, BIRC3, BLMH, BLZF1, BMP2, BNC2, BRD8, BTAF1, CALCOCO1, CAMK1D, CAND1, CAPN2, CAV1, CCDC88A, CCM2, CCT3, CD4, CDC7, CERS6, CHMP2B, CHORDC1, CNEP1R1, CNOT2, CNOT9, COPS2, CPEB4, CTDSP2, CTDSPL2, CUL3, CXADR, DDIT4, DDX3X, DLGAP1, DMD, DMRT2, DMRT3, DR1,…
GO:0036211	protein modification process	GO_BiologicalProcess-EBI-UniProt-GOA_27.02.2019_00h00	1.06336e-08	2.26282e-05	7.89737e-10	2.36921e-09	[4, 5]	Group4	7.25642	356	[ABHD13, ABHD17A, ACSL6, ACTB, ADCY2, ADCYAP1, AIDA, AJUBA, AMN1, ANKIB1, APIP, APPL2, ARID4A, ARID4B, ASPH, ATG14, ATP2B2, ATP7A, B3GALT2, B3GLCT, B3GNT2, B4GALT5, BAZ1A, BAZ2A, BCL2, BCOR, BHLHE40, BIRC3, BLMH, BMP2, BMP2K, BRAF, BRD8, BRPF3, BTBD1, C5, CAMK1D, CAND1, CAV1, CCDC88A, CCL7, CCM2, CCNG2, CD4, CDC7, CEMIP, CHIC1, CHORDC1, CIT, CNEP1R1, CNOT4, CNOT9, COPS2, CRKL, CSNK1G3, CTDSP2, CT…
GO:0006464	cellular protein modification process	GO_BiologicalProcess-EBI-UniProt-GOA_27.02.2019_00h00	1.06336e-08	2.26282e-05	7.89737e-10	2.36921e-09	[5, 6]	Group4	7.25642	356	[ABHD13, ABHD17A, ACSL6, ACTB, ADCY2, ADCYAP1, AIDA, AJUBA, AMN1, ANKIB1, APIP, APPL2, ARID4A, ARID4B, ASPH, ATG14, ATP2B2, ATP7A, B3GALT2, B3GLCT, B3GNT2, B4GALT5, BAZ1A, BAZ2A, BCL2, BCOR, BHLHE40, BIRC3, BLMH, BMP2, BMP2K, BRAF, BRD8, BRPF3, BTBD1, C5, CAMK1D, CAND1, CAV1, CCDC88A, CCL7, CCM2, CCNG2, CD4, CDC7, CEMIP, CHIC1, CHORDC1, CIT, CNEP1R1, CNOT4, CNOT9, COPS2, CRKL, CSNK1G3, CTDSP2, CT…
GO:0051252	regulation of RNA metabolic process	GO_BiologicalProcess-EBI-UniProt-GOA_27.02.2019_00h00	8.95399e-08	0.000189466	7.89737e-10	2.36921e-09	[4, 5, 6, 7]	Group4	7.24222	328	[ACTR2, ADCYAP1, AEBP2, AHCYL1, AJUBA, APBB2, ARID2, ARID4A, ARID4B, ASXL3, ATP2B2, ATXN1L, BAZ1A, BAZ2A, BBX, BCL9, BCOR, BHLHE40, BIRC3, BLZF1, BMP2, BNC2, BRD8, BTAF1, BTBD1, CALCOCO1, CAMK1D, CAND1, CAV1, CCDC88A, CCM2, CD4, CERS6, CHMP2B, CHORDC1, CNOT2, CNOT9, COPS2, CSDC2, CTDSP2, CTDSPL2, CUL3, CXADR, DDX3X, DLGAP1, DMD, DMRT2, DMRT3, DR1, E2F3, E2F6, E2F7, EBF3, EGLN1, EGR2, EID1, EIF2AK…
GO:2000112	regulation of cellular macromolecule biosynthetic process	GO_BiologicalProcess-EBI-UniProt-GOA_27.02.2019_00h00	6.96447e-08	0.000147577	7.89737e-10	2.36921e-09	[5, 6]	Group4	7.21123	339	[ACTR2, ADCYAP1, AEBP2, AGO3, AGO4, AJUBA, APBB2, ARID2, ARID4A, ARID4B, ASXL3, ATP2B2, ATXN1L, BAZ1A, BAZ2A, BBX, BCL2, BCL9, BCOR, BHLHE40, BIRC3, BLMH, BLZF1, BMP2, BNC2, BRD8, BTAF1, CALCOCO1, CAMK1D, CAND1, CAV1, CCDC88A, CCM2, CCT3, CD4, CDC7, CERS6, CHMP2B, CHORDC1, CNOT2, CNOT9, COPS2, CPEB4, CTDSP2, CTDSPL2, CUL3, CXADR, DDX3X, DLGAP1, DMD, DMRT2, DMRT3, DR1, E2F3, E2F6, E2F7, EBF3, EGLN…
GO:2001141	regulation of RNA biosynthetic process	GO_BiologicalProcess-EBI-UniProt-GOA_27.02.2019_00h00	2.51074e-07	0.000529013	7.89737e-10	2.36921e-09	[5, 6, 7, 8]	Group4	7.24876	308	[ACTR2, ADCYAP1, AEBP2, AJUBA, APBB2, ARID2, ARID4A, ARID4B, ASXL3, ATP2B2, ATXN1L, BAZ1A, BAZ2A, BBX, BCL9, BCOR, BHLHE40, BIRC3, BLZF1, BMP2, BNC2, BRD8, BTAF1, CALCOCO1, CAMK1D, CAND1, CAV1, CCDC88A, CCM2, CD4, CERS6, CHMP2B, CHORDC1, CNOT2, CNOT9, COPS2, CTDSP2, CTDSPL2, CUL3, CXADR, DDX3X, DLGAP1, DMD, DMRT2, DMRT3, DR1, E2F3, E2F6, E2F7, EBF3, EGLN1, EGR2, EID1, EIF2AK2, ENAH, EP300, EPC2, …
GO:0006355	regulation of transcription, DNA-templated	GO_BiologicalProcess-EBI-UniProt-GOA_27.02.2019_00h00	2.51534e-07	0.000529731	7.89737e-10	2.36921e-09	[5, 6, 7, 8, 9, 10]	Group4	7.27841	303	[ACTR2, ADCYAP1, AEBP2, AJUBA, APBB2, ARID2, ARID4A, ARID4B, ASXL3, ATP2B2, ATXN1L, BAZ1A, BAZ2A, BBX, BCL9, BCOR, BHLHE40, BIRC3, BLZF1, BMP2, BNC2, BRD8, BTAF1, CALCOCO1, CAMK1D, CAND1, CAV1, CCM2, CD4, CERS6, CHMP2B, CHORDC1, CNOT2, COPS2, CTDSP2, CTDSPL2, CUL3, CXADR, DDX3X, DLGAP1, DMD, DMRT2, DMRT3, DR1, E2F3, E2F6, E2F7, EBF3, EGLN1, EGR2, EID1, EIF2AK2, ENAH, EP300, EPC2, EPHA5, ERBIN, ER…
GO:1903506	regulation of nucleic acid-templated transcription	GO_BiologicalProcess-EBI-UniProt-GOA_27.02.2019_00h00	2.00492e-07	0.000423039	7.89737e-10	2.36921e-09	[6, 7, 8, 9]	Group4	7.26415	308	[ACTR2, ADCYAP1, AEBP2, AJUBA, APBB2, ARID2, ARID4A, ARID4B, ASXL3, ATP2B2, ATXN1L, BAZ1A, BAZ2A, BBX, BCL9, BCOR, BHLHE40, BIRC3, BLZF1, BMP2, BNC2, BRD8, BTAF1, CALCOCO1, CAMK1D, CAND1, CAV1, CCDC88A, CCM2, CD4, CERS6, CHMP2B, CHORDC1, CNOT2, CNOT9, COPS2, CTDSP2, CTDSPL2, CUL3, CXADR, DDX3X, DLGAP1, DMD, DMRT2, DMRT3, DR1, E2F3, E2F6, E2F7, EBF3, EGLN1, EGR2, EID1, EIF2AK2, ENAH, EP300, EPC2, …
GO:0003700	DNA-binding transcription factor activity	GO_BiologicalProcess-EBI-UniProt-GOA_27.02.2019_00h00	3.35759e-07	0.000704758	7.89737e-10	2.36921e-09	[6, 7, 8, 9, 10, 11]	Group4	7.90754	195	[AEBP2, ARID2, ARID4A, ARID4B, BBX, BHLHE40, BIRC3, BLZF1, BNC2, BRD8, BTAF1, CAMK1D, CAV1, CERS6, CHMP2B, CHORDC1, CXADR, DLGAP1, DMRT2, DMRT3, DR1, E2F3, E2F6, E2F7, EBF3, EGLN1, EGR2, EIF2AK2, ENAH, EP300, EPHA5, ERBIN, ESRRA, ESRRG, ETS1, EVX1, FOXC1, FOXJ2, FOXP1, GLIS2, GZF1, HES5, HHEX, HIC1, HIC2, HIF1A, HLF, HLTF, HMGN3, HOXC4, IL17RD, JAKMIP2, JMY, KAT7, KDM1A, KDM5B, KIT, KLF12, KLF15,…
GO:0006357	regulation of transcription by RNA polymerase II	GO_BiologicalProcess-EBI-UniProt-GOA_27.02.2019_00h00	9.0109e-08	0.00019049	7.89737e-10	2.36921e-09	[6, 7, 8, 9, 10, 11]	Group4	7.66116	246	[ACTR2, ADCYAP1, AEBP2, AJUBA, ARID2, ARID4A, ARID4B, ASXL3, ATP2B2, ATXN1L, BAZ1A, BBX, BCL9, BCOR, BHLHE40, BIRC3, BLZF1, BMP2, BNC2, BRD8, CALCOCO1, CAND1, CAV1, CCM2, CERS6, CHMP2B, CNOT2, COPS2, CTDSP2, CTDSPL2, CUL3, CXADR, DDX3X, DMRT2, DMRT3, DR1, E2F3, E2F6, E2F7, EBF3, EGLN1, EGR2, EID1, EP300, EPC2, ERLIN1, ESRRA, ESRRG, ETS1, EVX1, FBXW7, FGF9, FNIP1, FOXC1, FOXJ2, FOXP1, GLIS2, GZF1,…
