# Supplementary material for: Characterization of Differentially Expressed Circulating miRNAs in Metabolically Healthy versus Unhealthy Obesity
Source: Biomedicines. 2021 Mar 21;9(3):321. doi: 10.3390/biomedicines9030321 (PMC8004231; doi:10.3390/biomedicines9030321)
Supplement: Supplementary file 1 [file biomedicines-09-00321-s001.zip › Supplementary table 3.xlsx]

## Sheet: Hoja1
Analysis performed at https://reactome.org, with the target genes for each miRNA according to miRcarta v1.1
miRNA	General pathway	Pathway identifier	Pathway name	#Entities found	#Entities total	Entities ratio	Entities pValue	Entities FDR	#Reactions found	#Reactions total	Reactions ratio	Species identifier	Species name	Submitted entities found	Mapped entities	Found reaction identifiers
hsa-miR-588	Lipid metabolism	R-HSA-9614085	FOXO-mediated transcription	4	110	0.00747232	0.0998517	0.503641	6	85	0.00642528	9606	Homo sapiens	ATXN3;ABCA6;TXNIP		R-HSA-9625091;R-HSA-9617735;R-HSA-9617927;R-HSA-9625092;R-HSA-9617832;R-HSA-9617833
		R-HSA-174824	Plasma lipoprotein assembly, remodeling, and clearance	3	98	0.00665716	0.20541	0.503641	7	84	0.00634969	9606	Homo sapiens	LIPG;PCSK6;AP2M1		R-HSA-6784628;R-HSA-6784738;R-HSA-6784735;R-HSA-8855131;R-HSA-8855130;R-HSA-8980228;R-HSA-6784729
		R-HSA-8963899	Plasma lipoprotein remodeling	2	54	0.00366823	0.212229	0.503641	2	30	0.00226775	9606	Homo sapiens	LIPG;PCSK6		R-HSA-6784628;R-HSA-8980228
		R-HSA-9617629	Regulation of FOXO transcriptional activity by acetylation	1	16	0.00108688	0.224672	0.503641	1	9	0.00068	9606	Homo sapiens	TXNIP		R-HSA-9617735
		R-HSA-1482798	Acyl chain remodeling of CL	1	18	0.00122274	0.24896	0.503641	4	12	0.000907	9606	Homo sapiens	TAZ		R-HSA-1482850;R-HSA-1482894;R-HSA-1482781;R-HSA-1482794
		R-HSA-428157	Sphingolipid metabolism	4	162	0.0110047	0.258077	0.503641	4	64	0.00483786	9606	Homo sapiens	GLTP;SPTLC2;DEGS1;GLA		R-HSA-1605736;R-HSA-5340320;R-HSA-428259;R-HSA-428127
		R-HSA-8964058	HDL remodeling	1	24	0.00163032	0.317373	0.503641	1	13	0.000983	9606	Homo sapiens	LIPG		R-HSA-8980228
		R-HSA-8964038	LDL clearance	1	28	0.00190204	0.359498	0.503641	3	19	0.00143624	9606	Homo sapiens	AP2M1		R-HSA-6784738;R-HSA-6784735;R-HSA-6784729
		R-HSA-1369062	ABC transporters in lipid homeostasis	1	29	0.00196997	0.369618	0.503641	2	11	0.000832	9606	Homo sapiens	ABCA6		R-HSA-1369028;R-HSA-1369052
		R-HSA-8963889	Assembly of active LPL and LIPC lipase complexes	1	30	0.00203791	0.379579	0.503641	1	12	0.000907	9606	Homo sapiens	PCSK6		R-HSA-6784628
		R-HSA-1660661	Sphingolipid de novo biosynthesis	2	84	0.00570613	0.385945	0.503641	2	32	0.00241893	9606	Homo sapiens	SPTLC2;DEGS1		R-HSA-428259;R-HSA-428127
		R-HSA-1660662	Glycosphingolipid metabolism	2	86	0.00584199	0.397105	0.503641	2	32	0.00241893	9606	Homo sapiens	GLTP;GLA		R-HSA-1605736;R-HSA-5340320
		R-HSA-8964043	Plasma lipoprotein clearance	1	42	0.00285307	0.48756	0.503641	5	35	0.0026457	9606	Homo sapiens	AP2M1		R-HSA-6784738;R-HSA-6784735;R-HSA-8855131;R-HSA-8855130;R-HSA-6784729
		R-HSA-75876	Synthesis of very long-chain fatty acyl-CoAs	1	51	0.00346444	0.556069	0.556069	1	12	0.000907	9606	Homo sapiens	HACD4		R-HSA-5676637
		R-HSA-9029569	NR1H3 & NR1H2 regulate gene expression linked to cholesterol transport and efflux	1	66	0.00448339	0.650577	0.650577	8	40	0.00302366	9606	Homo sapiens	TNRC6B		R-HSA-9618486;R-HSA-9618405;R-HSA-9038545;R-HSA-9618392;R-HSA-9657791;R-HSA-9618479;R-HSA-9605052;R-HSA-9624925
		R-HSA-75105	Fatty acyl-CoA biosynthesis	1	79	0.00536648	0.716102	0.716102	1	24	0.0018142	9606	Homo sapiens	HACD4		R-HSA-5676637
		R-HSA-6806667	Metabolism of fat-soluble vitamins	1	94	0.00638544	0.776643	0.776643	1	34	0.00257011	9606	Homo sapiens	RDH11		R-HSA-975629
		R-HSA-1989781	PPARA activates gene expression	1	174	0.0118198	0.938105	0.938105	1	41	0.00309925	9606	Homo sapiens	NRF1		R-HSA-1592238
		R-HSA-400206	Regulation of lipid metabolism by PPARalpha	1	176	0.0119557	0.940065	0.940065	1	44	0.00332603	9606	Homo sapiens	NRF1		R-HSA-1592238
		R-HSA-5668914	Diseases of metabolism	2	408	0.0277155	0.989323	0.989323	2	191	0.014438	9606	Homo sapiens	ADAMTS18;ALG1		R-HSA-4549382;R-HSA-6785565
		R-HSA-8978868	Fatty acid metabolism	2	429	0.029142	0.992078	0.992078	2	217	0.0164034	9606	Homo sapiens	PTGR2;HACD4		R-HSA-5676637;R-HSA-2161692
		R-HSA-1483257	Phospholipid metabolism	1	325	0.0220773	0.994614	0.994614	4	218	0.0164789	9606	Homo sapiens	TAZ		R-HSA-1482850;R-HSA-1482894;R-HSA-1482781;R-HSA-1482794
		R-HSA-556833	Metabolism of lipids	9	1451	0.0985667	0.999835	0.999835	12	947	0.0715852	9606	Homo sapiens	GLTP;SPTLC2;NPHP3;DEGS1;NRF1;TAZ;PTGR2;GLA;HACD4		R-HSA-1605736;R-HSA-5340320;R-HSA-1482850;R-HSA-428259;R-HSA-194023;R-HSA-1592238;R-HSA-1482894;R-HSA-428127;R-HSA-1482781;R-HSA-5676637;R-HSA-1482794;R-HSA-2161692
		R-HSA-1430728	Metabolism	23	3658	0.248489	1	1	32	2247	0.169854	9606	Homo sapiens	GLTP;MIOX;PDXK;UQCRB;PANK1;GMPS;NRF1;TAZ;COQ7;PTGR2;HACD4;SPTLC2;IYD;RDH11;NUP62;DBT;NPHP3;CYCS;DEGS1;EEF1E1;GLA;RPS24		R-HSA-73792;R-HSA-209921;R-HSA-975629;R-HSA-2408546;R-HSA-5693148;R-HSA-1482781;R-HSA-5676637;R-HSA-163214;R-HSA-964958;R-HSA-1482894;R-HSA-428127;R-HSA-6792572;R-HSA-199203;R-HSA-5678327;R-HSA-964970;R-HSA-428259;R-HSA-194023;R-HSA-164651;R-HSA-209960;R-HSA-964962;R-HSA-170796;R-HSA-1605736;R-HSA-5340320;R-HSA-2162194;R-HSA-1482850;R-HSA-2408529;R-HSA-1592238;R-HSA-5693153;R-HSA-70713;R-HSA-1482…
	Oxidative stress	R-HSA-2559580	Oxidative Stress Induced Senescence	2	114	0.00774404	0.541689	0.541689	5	40	0.00302366	9606	Homo sapiens	RBBP4;TNRC6B		R-HSA-3240295;R-HSA-3209111;R-HSA-3209114;R-HSA-3240957;R-HSA-3209151
		R-HSA-3299685	Detoxification of Reactive Oxygen Species	1	65	0.00441546	0.644953	0.644953	1	34	0.00257011	9606	Homo sapiens	CYCS		R-HSA-3341294
		R-HSA-9615017	FOXO-mediated transcription of oxidative stress, metabolic and neuronal genes	3	49	0.00332858	0.0441515	0.503641	5	34	0.00257011	9606	Homo sapiens	ATXN3;ABCA6		R-HSA-9625091;R-HSA-9617927;R-HSA-9625092;R-HSA-9617832;R-HSA-9617833
	Insulin signalling	R-HSA-74752	Signaling by Insulin receptor	1	97	0.00658923	0.78711	0.78711	1	34	0.00257011	9606	Homo sapiens	KLB		R-HSA-109699
		R-HSA-2428928	IRS-related events triggered by IGF1R	2	69	0.00468718	0.299882	0.503641	4	12	0.000907	9606	Homo sapiens	KLB;IGF1R		R-HSA-109699;R-HSA-2428930;R-HSA-2428926;R-HSA-2428922
		R-HSA-2428924	IGF1R signaling cascade	2	72	0.00489097	0.317352	0.503641	7	17	0.00128506	9606	Homo sapiens	KLB;IGF1R		R-HSA-109699;R-HSA-2404193;R-HSA-2404195;R-HSA-2428930;R-HSA-2428926;R-HSA-5686072;R-HSA-2428922
		R-HSA-2428933	SHC-related events triggered by IGF1R	1	16	0.00108688	0.224672	0.503641	3	5	0.000378	9606	Homo sapiens	IGF1R		R-HSA-2404193;R-HSA-2404195;R-HSA-5686072
		R-HSA-381426	Regulation of Insulin-like Growth Factor (IGF) transport and uptake by Insulin-like Growth Factor Binding Proteins (IGFBPs)	1	127	0.00862713	0.868337	0.868337	1	14	0.00105828	9606	Homo sapiens	QSOX1		R-HSA-8952289
		R-HSA-6811558	PI5P, PP2A and IER3 Regulate PI3K/AKT Signaling	1	129	0.00876299	0.872492	0.872492	1	7	0.000529	9606	Homo sapiens	KLB		R-HSA-2316434
		R-HSA-1257604	PIP3 activates AKT signaling	3	319	0.0216697	0.883877	0.883877	28	86	0.00650087	9606	Homo sapiens	KLB;RBBP4;TNRC6B		R-HSA-8943817;R-HSA-8944650;R-HSA-8944522;R-HSA-2318752;R-HSA-8948621;R-HSA-8948623;R-HSA-8944706;R-HSA-8948612;R-HSA-8948569;R-HSA-8944538;R-HSA-8944599;R-HSA-8944104;R-HSA-8948651;R-HSA-8944684;R-HSA-8948524;R-HSA-8945709;R-HSA-8948641;R-HSA-8944483;R-HSA-8943780;R-HSA-8948582;R-HSA-8948583;R-HSA-8944632;R-HSA-8948536;R-HSA-8944569;R-HSA-2316434;R-HSA-8948602;R-HSA-8944497;R-HSA-8948594
		R-HSA-199418	Negative regulation of the PI3K/AKT network	1	137	0.00930643	0.887848	0.887848	1	10	0.000756	9606	Homo sapiens	KLB		R-HSA-2316434
		R-HSA-2219528	PI3K/AKT Signaling in Cancer	1	137	0.00930643	0.887848	0.887848	1	21	0.00158742	9606	Homo sapiens	KLB		R-HSA-2400009
		R-HSA-74751	Insulin receptor signalling cascade	1	72	0.00489097	0.682506	0.682506	1	25	0.00188979	9606	Homo sapiens	KLB		R-HSA-109699
		R-HSA-112399	IRS-mediated signalling	1	65	0.00441546	0.644953	0.644953	1	9	0.00068	9606	Homo sapiens	KLB		R-HSA-109699
		R-HSA-2404192	Signaling by Type 1 Insulin-like Growth Factor 1 Receptor (IGF1R)	2	73	0.0049589	0.323154	0.503641	9	19	0.00143624	9606	Homo sapiens	KLB;IGF1R		R-HSA-109699;R-HSA-2404199;R-HSA-2404193;R-HSA-2404195;R-HSA-2428930;R-HSA-2428926;R-HSA-2404200;R-HSA-5686072;R-HSA-2428922
	Glucose homeostasis	R-HSA-70171	Glycolysis	1	110	0.00747232	0.827108	0.827108	1	24	0.0018142	9606	Homo sapiens	NUP62		R-HSA-170796
		R-HSA-71387	Metabolism of carbohydrates	1	456	0.0309762	0.999366	0.999366	1	243	0.0183687	9606	Homo sapiens	NUP62		R-HSA-170796
		R-HSA-3781865	Diseases of glycosylation	2	202	0.0137219	0.83219	0.83219	2	77	0.00582055	9606	Homo sapiens	ADAMTS18;ALG1		R-HSA-4549382;R-HSA-6785565
		R-HSA-70326	Glucose metabolism	1	140	0.00951022	0.893119	0.893119	1	50	0.00377958	9606	Homo sapiens	NUP62		R-HSA-170796
hsa-miR-4697-3p	Lipid metabolism	R-HSA-163560	Triglyceride catabolism	1	42	0.00285307	0.145418	0.204178	1	17	0.00128506	9606	Homo sapiens	FABP7		R-HSA-5334794
		R-HSA-8979227	Triglyceride metabolism	1	66	0.00448339	0.218969	0.218969	1	24	0.0018142	9606	Homo sapiens	FABP7		R-HSA-5334794
		R-HSA-556833	Metabolism of lipids	1	1451	0.0985667	0.996678	0.996678	1	947	0.0715852	9606	Homo sapiens	FABP7		R-HSA-5334794
		R-HSA-1430728	Metabolism	5	3658	0.248489	0.999218	0.999218	7	2247	0.169854	9606	Homo sapiens	SLC7A5;FABP7;CHAC1;WASL;NMNAT2		R-HSA-197235;R-HSA-203625;R-HSA-5334794;R-HSA-352232;R-HSA-203565;R-HSA-8939959;R-HSA-6785928
	Oxidative stress	R-HSA-2559580	Oxidative Stress Induced Senescence	2	114	0.00774404	0.0680095	0.204178	4	40	0.00302366	9606	Homo sapiens	MDM2;TP53		R-HSA-6804998;R-HSA-6804996;R-HSA-3239014;R-HSA-6804879
		R-HSA-174403	Glutathione synthesis and recycling	1	26	0.00176618	0.0926491	0.204178	1	9	0.000680324	9606	Homo sapiens	CHAC1		R-HSA-6785928
		R-HSA-156590	Glutathione conjugation	1	67	0.00455132	0.221895	0.221895	1	14	0.00105828	9606	Homo sapiens	CHAC1		R-HSA-6785928
	Insulin signalling	R-HSA-198323	AKT phosphorylates targets in the cytosol	1	16	0.00108688	0.0580575	0.204178	1	9	0.000680324	9606	Homo sapiens	MDM2		R-HSA-198599
		R-HSA-1257604	PIP3 activates AKT signaling	2	319	0.0216697	0.335172	0.335172	3	86	0.00650087	9606	Homo sapiens	MDM2;TP53		R-HSA-8944104;R-HSA-198599;R-HSA-5632939
		R-HSA-9006934	Signaling by Receptor Tyrosine Kinases	1	629	0.0427281	0.909439	0.909439	2	704	0.0532164	9606	Homo sapiens	ITGB1		R-HSA-8874079;R-HSA-8875531
	Glucose homeostasis	R-HSA-186712	Regulation of beta-cell development	2	67	0.00455132	0.0262274	0.179598	1	26	0.00196538	9606	Homo sapiens	PAX4		R-HSA-210886
hsa-miR-6796-5p	Lipid metabolism	R-HSA-8979227	Triglyceride metabolism	1	66	0.00448339	0.246547	0.246547	1	24	0.0018142	9606	Homo sapiens	PLIN3
		R-HSA-2046104	alpha-linolenic (omega3) and linoleic (omega6) acid metabolism	1	55	0.00373616	0.210076	0.243301	1	25	0.00188979	9606	Homo sapiens	ACOX1
		R-HSA-556833	Metabolism of lipids	8	1451	0.0985667	0.27925	0.27925	9	947	0.0715852	9606	Homo sapiens	ATXN2;CYP2W1;ACOX1;SIN3A;ARSJ;PLIN3
		R-HSA-1660661	Sphingolipid de novo biosynthesis	1	84	0.00570613	0.302684	0.302684	1	32	0.00241893	9606	Homo sapiens	ATXN2
		R-HSA-77289	Mitochondrial Fatty Acid Beta-Oxidation	1	105	0.00713267	0.362989	0.362989	1	47	0.0035528	9606	Homo sapiens	CYP2W1
		R-HSA-9614085	FOXO-mediated transcription	1	110	0.00747232	0.376573	0.376573	2	85	0.00642528	9606	Homo sapiens	SIN3A
		R-HSA-8978868	Fatty acid metabolism	2	429	0.029142	0.551393	0.551393	3	217	0.0164034	9606	Homo sapiens	CYP2W1;ACOX1
		R-HSA-400206	Regulation of lipid metabolism by PPARalpha	3	176	0.0119557	0.0399288	0.243301	3	44	0.00332603	9606	Homo sapiens	ACOX1;SIN3A
		R-HSA-390247	Beta-oxidation of very long chain fatty acids	1	38	0.00258135	0.150269	0.243301	1	12	0.000907098	9606	Homo sapiens	ACOX1
		R-HSA-428157	Sphingolipid metabolism	2	162	0.0110047	0.152883	0.243301	2	64	0.00483786	9606	Homo sapiens	ATXN2;ARSJ
		R-HSA-163560	Triglyceride catabolism	1	42	0.00285307	0.16473	0.243301	1	17	0.00128506	9606	Homo sapiens	PLIN3
		R-HSA-1989781	PPARA activates gene expression	2	174	0.0118198	0.170921	0.243301	1	41	0.00309925	9606	Homo sapiens	ACOX1
	Oxidative stress	R-HSA-174403	Glutathione synthesis and recycling	1	26	0.00176618	0.105391	0.243301	1	9	0.000680324	9606	Homo sapiens	CHAC1
		R-HSA-9615017	FOXO-mediated transcription of oxidative stress, metabolic and neuronal genes	1	49	0.00332858	0.189456	0.243301	2	34	0.00257011	9606	Homo sapiens	SIN3A
		R-HSA-156590	Glutathione conjugation	1	67	0.00455132	0.249779	0.249779	1	14	0.00105828	9606	Homo sapiens	CHAC1
		R-HSA-211859	Biological oxidations	2	547	0.0371578	0.684188	0.684188	4	188	0.0142112	9606	Homo sapiens	CYP2W1;CHAC1
	Insulin signalling	R-HSA-74713	IRS activation	1	7	0.000475511	0.0295198	0.243301	3	3	0.000226775	9606	Homo sapiens	FLVCR1
		R-HSA-74751	Insulin receptor signalling cascade	2	72	0.00489097	0.0383749	0.243301	8	25	0.00188979	9606	Homo sapiens	FLVCR1;FGFR4
		R-HSA-109704	PI3K Cascade	1	58	0.00393995	0.220192	0.243301	1	6	0.000453549	9606	Homo sapiens	FGFR4
		R-HSA-74752	Signaling by Insulin receptor	2	97	0.00658923	0.0651189	0.243301	12	34	0.00257011	9606	Homo sapiens	FLVCR1;FGFR4
		R-HSA-112399	IRS-mediated signalling	1	65	0.00441546	0.243301	0.243301	1	9	0.000680324	9606	Homo sapiens	FGFR4
		R-HSA-6811558	PI5P, PP2A and IER3 Regulate PI3K/AKT Signaling	2	129	0.00876299	0.105753	0.243301	2	7	0.000529141	9606	Homo sapiens	FLVCR1;FGFR4
		R-HSA-77387	Insulin receptor recycling	1	28	0.00190204	0.113029	0.243301	2	6	0.000453549	9606	Homo sapiens	FLVCR1
		R-HSA-199418	Negative regulation of the PI3K/AKT network	2	137	0.00930643	0.116776	0.243301	2	10	0.000755915	9606	Homo sapiens	FLVCR1;FGFR4
		R-HSA-2428928	IRS-related events triggered by IGF1R	1	69	0.00468718	0.256203	0.256203	1	12	0.000907098	9606	Homo sapiens	FGFR4
		R-HSA-2428924	IGF1R signaling cascade	1	72	0.00489097	0.265736	0.265736	1	17	0.00128506	9606	Homo sapiens	FGFR4
		R-HSA-1257604	PIP3 activates AKT signaling	2	319	0.0216697	0.397482	0.397482	2	86	0.00650087	9606	Homo sapiens	FLVCR1;FGFR4
		R-HSA-381426	Regulation of Insulin-like Growth Factor (IGF) transport and uptake by Insulin-like Growth Factor Binding Proteins (IGFBPs)	1	127	0.00862713	0.420661	0.420661	3	14	0.00105828	9606	Homo sapiens	IGFBP4
		R-HSA-1430728	Metabolism	14	3658	0.248489	0.729934	0.729934	19	2247	0.169854	9606	Homo sapiens	ATXN2;CYP2W1;ACOX1;SIN3A;ARSJ;FLVCR1;PLIN3;CHAC1;B4GALT5
	Glucose homeostasis	R-HSA-71387	Metabolism of carbohydrates	2	456	0.0309762	0.584858	0.584858	4	243	0.0183687	9606	Homo sapiens	ATXN2;B4GALT5
